# Supplementary material for: The first record of the monospecific genus Rhinopalpa (Lepidoptera: Nymphalidae) from China
Source: Biodivers Data J. 2021 Aug 24;9:e70975. doi: 10.3897/BDJ.9.e70975 (PMC8408099; doi:10.3897/BDJ.9.e70975)
Supplement: XML Treatment for Rhinopalpa polynice [file BDJ.9.e70975-treatment1.xml]

<!DOCTYPE tp:taxon-treatment
  PUBLIC "-//TaxonX//DTD Taxonomic Treatment Publishing DTD v0 20100105//EN" "tax-treatment-NSO.dtd">
<tp:taxon-treatment xmlns:tp="http://www.plazi.org/taxpub"><tp:treatment-meta><mixed-citation publication-type="journal"><person-group><name><surname>He</surname><given-names>Qiu-Ju</given-names></name><name><surname>Shi</surname><given-names>Wen</given-names></name><name><surname>Li</surname><given-names>Chen-Yang</given-names></name><name><surname>Yi</surname><given-names>Chuan-Hui</given-names></name><name><surname>Jiang</surname><given-names>Zhuo-Heng</given-names></name><name><surname>Hu</surname><given-names>Shao-Ji</given-names></name><name><surname>Zhang</surname><given-names>Hui-Hong</given-names></name></person-group><article-title>The first record of the monospecific genus <italic><tp:taxon-name><tp:taxon-name-part taxon-name-part-type="genus" reg="Rhinopalpa">Rhinopalpa</tp:taxon-name-part></tp:taxon-name></italic> (<tp:taxon-name><tp:taxon-name-part taxon-name-part-type="order">Lepidoptera</tp:taxon-name-part></tp:taxon-name>: <tp:taxon-name><tp:taxon-name-part taxon-name-part-type="family">Nymphalidae</tp:taxon-name-part></tp:taxon-name>) from China</article-title><source>Biodivers Data J</source><day>24</day><month>8</month><year>2021</year><volume>9</volume><pub-id pub-id-type="doi">10.3897/BDJ.9.e70975</pub-id></mixed-citation></tp:treatment-meta><tp:nomenclature><tp:taxon-name>
            <object-id xmlns:xlink="http://www.w3.org/1999/xlink" content-type="arpha" xlink:type="simple">E0B18FEA-C7E3-5D41-B44C-DA0C61E125FD</object-id>
            <tp:taxon-name-part taxon-name-part-type="genus">Rhinopalpa</tp:taxon-name-part>
            <tp:taxon-name-part taxon-name-part-type="species">polynice</tp:taxon-name-part>
          </tp:taxon-name><tp:taxon-authority>(Cramer, [1779])</tp:taxon-authority></tp:nomenclature><tp:treatment-sec sec-type="materials"><title>Materials</title><list list-type="alpha-lower" list-content="occurrences"><list-item><p><bold>Type status:</bold><named-content xmlns:xlink="http://www.w3.org/1999/xlink" content-type="dwc:typeStatus" xlink:type="simple">Other material</named-content>. <bold>Occurrence:</bold> recordedBy: <named-content xmlns:xlink="http://www.w3.org/1999/xlink" content-type="dwc:recordedBy" xlink:type="simple">Wen Shi</named-content>; individualCount: <named-content xmlns:xlink="http://www.w3.org/1999/xlink" content-type="dwc:individualCount" xlink:type="simple">1</named-content>; sex: <named-content xmlns:xlink="http://www.w3.org/1999/xlink" content-type="dwc:sex" xlink:type="simple">female</named-content>; lifeStage: <named-content xmlns:xlink="http://www.w3.org/1999/xlink" content-type="dwc:lifeStage" xlink:type="simple">adult</named-content>; disposition: <named-content xmlns:xlink="http://www.w3.org/1999/xlink" content-type="dwc:disposition" xlink:type="simple">in collection</named-content>; <bold>Taxon:</bold> scientificName: <named-content xmlns:xlink="http://www.w3.org/1999/xlink" content-type="dwc:scientificName" xlink:type="simple"><italic><tp:taxon-name><tp:taxon-name-part taxon-name-part-type="genus" reg="Rhinopalpa">Rhinopalpa</tp:taxon-name-part><tp:taxon-name-part taxon-name-part-type="species" reg="polynice">polynice</tp:taxon-name-part></tp:taxon-name></italic> (Cramer, [1779])</named-content>; kingdom: <named-content xmlns:xlink="http://www.w3.org/1999/xlink" content-type="dwc:kingdom" xlink:type="simple"><tp:taxon-name><tp:taxon-name-part taxon-name-part-type="kingdom">Animalia</tp:taxon-name-part></tp:taxon-name></named-content>; phylum: <named-content xmlns:xlink="http://www.w3.org/1999/xlink" content-type="dwc:phylum" xlink:type="simple"><tp:taxon-name><tp:taxon-name-part taxon-name-part-type="phylum">Arthropoda</tp:taxon-name-part></tp:taxon-name></named-content>; class: <named-content xmlns:xlink="http://www.w3.org/1999/xlink" content-type="dwc:class" xlink:type="simple"><tp:taxon-name><tp:taxon-name-part taxon-name-part-type="class">Insecta</tp:taxon-name-part></tp:taxon-name></named-content>; order: <named-content xmlns:xlink="http://www.w3.org/1999/xlink" content-type="dwc:order" xlink:type="simple"><tp:taxon-name><tp:taxon-name-part taxon-name-part-type="order">Lepidoptera</tp:taxon-name-part></tp:taxon-name></named-content>; family: <named-content xmlns:xlink="http://www.w3.org/1999/xlink" content-type="dwc:family" xlink:type="simple"><tp:taxon-name><tp:taxon-name-part taxon-name-part-type="family">Nymphalidae</tp:taxon-name-part></tp:taxon-name></named-content>; genus: <named-content xmlns:xlink="http://www.w3.org/1999/xlink" content-type="dwc:genus" xlink:type="simple"><tp:taxon-name><tp:taxon-name-part taxon-name-part-type="genus">Rhinopalpa</tp:taxon-name-part></tp:taxon-name></named-content>; specificEpithet: <named-content xmlns:xlink="http://www.w3.org/1999/xlink" content-type="dwc:specificEpithet" xlink:type="simple"><tp:taxon-name><tp:taxon-name-part taxon-name-part-type="genus" reg="Rhinopalpa"/><tp:taxon-name-part taxon-name-part-type="species" reg="polynice">polynice</tp:taxon-name-part></tp:taxon-name></named-content>; taxonRank: <named-content xmlns:xlink="http://www.w3.org/1999/xlink" content-type="dwc:taxonRank" xlink:type="simple">species</named-content>; scientificNameAuthorship: <named-content xmlns:xlink="http://www.w3.org/1999/xlink" content-type="dwc:scientificNameAuthorship" xlink:type="simple">(Cramer, [1779])</named-content>; vernacularName: <named-content xmlns:xlink="http://www.w3.org/1999/xlink" content-type="dwc:vernacularName" xlink:type="simple">The Wizard</named-content>; taxonomicStatus: <named-content xmlns:xlink="http://www.w3.org/1999/xlink" content-type="dwc:taxonomicStatus" xlink:type="simple">accepted</named-content>; <bold>Location:</bold> country: <named-content xmlns:xlink="http://www.w3.org/1999/xlink" content-type="dwc:country" xlink:type="simple">China</named-content>; stateProvince: <named-content xmlns:xlink="http://www.w3.org/1999/xlink" content-type="dwc:stateProvince" xlink:type="simple">Yunnan Province</named-content>; county: <named-content xmlns:xlink="http://www.w3.org/1999/xlink" content-type="dwc:county" xlink:type="simple">Yuanyang County</named-content>; locality: <named-content xmlns:xlink="http://www.w3.org/1999/xlink" content-type="dwc:locality" xlink:type="simple">Shalatuo Village</named-content>; verbatimElevation: <named-content xmlns:xlink="http://www.w3.org/1999/xlink" content-type="dwc:verbatimElevation" xlink:type="simple">928m</named-content>; verbatimCoordinates: <named-content xmlns:xlink="http://www.w3.org/1999/xlink" content-type="dwc:verbatimCoordinates" xlink:type="simple">23°6.047'N, 102°34.43'E</named-content>; <bold>Identification:</bold> identifiedBy: <named-content xmlns:xlink="http://www.w3.org/1999/xlink" content-type="dwc:identifiedBy" xlink:type="simple">Huihong Zhang</named-content>; dateIdentified: <named-content xmlns:xlink="http://www.w3.org/1999/xlink" content-type="dwc:dateIdentified" xlink:type="simple">2020</named-content>; <bold>Event:</bold> samplingProtocol: <named-content xmlns:xlink="http://www.w3.org/1999/xlink" content-type="dwc:samplingProtocol" xlink:type="simple">sweep net</named-content>; year: <named-content xmlns:xlink="http://www.w3.org/1999/xlink" content-type="dwc:year" xlink:type="simple">2020</named-content>; month: <named-content xmlns:xlink="http://www.w3.org/1999/xlink" content-type="dwc:month" xlink:type="simple">9</named-content>; day: <named-content xmlns:xlink="http://www.w3.org/1999/xlink" content-type="dwc:day" xlink:type="simple">29</named-content>; habitat: <named-content xmlns:xlink="http://www.w3.org/1999/xlink" content-type="dwc:habitat" xlink:type="simple">Evergreen broad-leaved forest</named-content>; <bold>Record Level:</bold> basisOfRecord: <named-content xmlns:xlink="http://www.w3.org/1999/xlink" content-type="dwc:basisOfRecord" xlink:type="simple">PreservedSpecimen</named-content></p></list-item></list></tp:treatment-sec><tp:treatment-sec sec-type="Description"><title>Description</title><p><bold>Female</bold> (Fig. <xref ref-type="fig" rid="F7292733">1</xref>): Forewing length 37 mm. Body brown covered with short hair dorsally, labial palpi brown, antenna straight and dark brown, legs greyish-yellow. Forewing: broad triangular with obvious zigzag termen, two angles at ends of veins M<sub>1</sub> and CuA<sub>2</sub>, forming hook-shaped apex; upperside brownish in basal one third, discal area reddish-brown, postdiscal to termen area dark brown, space CuA<sub>2</sub> with small subterminal black spot; underside dark brown, six fine purplish zigzag lines in brown basal area, six serial subterminal ocelli with purple pupil, brown iris and purple ring, terminal area with two parallel narrow purple wavy lines. Hindwing: square with obvious zigzag termen, acute short tail at end of vein M<sub>2</sub>; upperside with same colour configuration as forewing, three small subterminal black spots in spaces M1 to M<sub>3</sub>; underside with same colour configuration as forewing, including the purple lines in basal area, seven serial subterminal ocelli as those of forewing.</p><p><bold>Female genitalia</bold> (Fig. <xref ref-type="fig" rid="F7292737">2</xref>): Papillae anales round and narrow. Lamella antevaginalis sclerotised and narrow, lamella postvaginalis sclerotised, with claw-like central part and two narrow lobes at both sides. Ductus bursae tubular and membranous, rather slender. Corpus bursae oval, signa comprised of two patches of tiny granules at both sides near base.</p></tp:treatment-sec><tp:treatment-sec sec-type="Distribution"><title>Distribution</title><p>This species is currenly known from India, Myanmar, Laos, Vietnam, Thailand, Malaysia, Indonesia and Philippines (<xref ref-type="bibr" rid="B7292686">Savela 1990</xref>, <xref ref-type="bibr" rid="B7292678">Osada et al. 1999</xref>, <xref ref-type="bibr" rid="B7292543">Ek-Amnuay 2012</xref>, <xref ref-type="bibr" rid="B7292670">Monastyrskii 2019</xref>, <xref ref-type="bibr" rid="B7292645">Inayoshi 2021</xref>); and China is the new distribution area. (Fig. <xref ref-type="fig" rid="F7292745">3</xref>).</p></tp:treatment-sec><tp:treatment-sec><!--Section generated to contain objects referenced in tp:taxon-treatment.--><fig id="F7292733" position="float" orientation="portrait"><object-id xmlns:xlink="http://www.w3.org/1999/xlink" content-type="arpha" xlink:type="simple">3272D15E-A38A-552C-A6A9-27D2234AC372</object-id><object-id xmlns:xlink="http://www.w3.org/1999/xlink" content-type="doi" xlink:type="simple">10.3897/BDJ.9.e70975.figure1</object-id><label>Figure 1.</label><caption><p>Female <italic><tp:taxon-name><tp:taxon-name-part taxon-name-part-type="genus" reg="Rhinopalpa">Rhinopalpa</tp:taxon-name-part><tp:taxon-name-part taxon-name-part-type="species" reg="polynice">polynice</tp:taxon-name-part></tp:taxon-name></italic> (Cramer, [1779]) collected in Yuanyang County. <bold>A.</bold> upperside; <bold>B.</bold> underside; scale bar = 10 mm.</p></caption><graphic xmlns:xlink="http://www.w3.org/1999/xlink" xlink:href="bdj-09-e70975-g001.jpg" position="float" id="oo_561157.jpg" orientation="portrait" xlink:type="simple"><uri content-type="original_file" xlink:type="simple">https://binary.pensoft.net/fig/561157</uri></graphic></fig><fig id="F7292737" position="float" orientation="portrait"><object-id xmlns:xlink="http://www.w3.org/1999/xlink" content-type="arpha" xlink:type="simple">D2283064-04C6-52F6-A437-6D4569EB2811</object-id><object-id xmlns:xlink="http://www.w3.org/1999/xlink" content-type="doi" xlink:type="simple">10.3897/BDJ.9.e70975.figure2</object-id><label>Figure 2.</label><caption><p>Female genitalia of <italic><tp:taxon-name><tp:taxon-name-part taxon-name-part-type="genus" reg="Rhinopalpa">Rhinopalpa</tp:taxon-name-part><tp:taxon-name-part taxon-name-part-type="species" reg="polynice">polynice</tp:taxon-name-part></tp:taxon-name></italic> (Cramer, [1779]) collected in Yuanyang County. <bold>A.</bold> lateral view; <bold>B.</bold> ventral view; Scale bar = 5 mm <bold>C.</bold> signa enlarged, scale bar = 1 mm.</p></caption><graphic xmlns:xlink="http://www.w3.org/1999/xlink" xlink:href="bdj-09-e70975-g002.jpg" position="float" id="oo_573833.jpg" orientation="portrait" xlink:type="simple"><uri content-type="original_file" xlink:type="simple">https://binary.pensoft.net/fig/573833</uri></graphic></fig><fig id="F7292745" position="float" orientation="portrait"><object-id xmlns:xlink="http://www.w3.org/1999/xlink" content-type="arpha" xlink:type="simple">4A8BEA18-CADA-596E-8D69-8CA69816D3EA</object-id><object-id xmlns:xlink="http://www.w3.org/1999/xlink" content-type="doi" xlink:type="simple">10.3897/BDJ.9.e70975.figure3</object-id><label>Figure 3.</label><caption><p>The habitat of <italic><tp:taxon-name><tp:taxon-name-part taxon-name-part-type="genus" reg="Rhinopalpa">Rhinopalpa</tp:taxon-name-part><tp:taxon-name-part taxon-name-part-type="species" reg="polynice">polynice</tp:taxon-name-part></tp:taxon-name></italic> (Cramer, [1779]) in China: Shalatuo Village, Yuanyang County, Yunnan Province, SW China.</p></caption><graphic xmlns:xlink="http://www.w3.org/1999/xlink" xlink:href="bdj-09-e70975-g003.jpg" position="float" id="oo_561161.jpg" orientation="portrait" xlink:type="simple"><uri content-type="original_file" xlink:type="simple">https://binary.pensoft.net/fig/561161</uri></graphic></fig></tp:treatment-sec><ref-list><ref id="B7292686"><element-citation xmlns:xlink="http://www.w3.org/1999/xlink" publication-type="website" xlink:type="simple"><person-group person-group-type="author"><name name-style="western"><surname>Savela</surname><given-names>M</given-names></name></person-group><article-title><tp:taxon-name><tp:taxon-name-part taxon-name-part-type="order">Lepidoptera</tp:taxon-name-part></tp:taxon-name> and some other life forms.</article-title><uri xlink:type="simple">http://www.nic.funet.fi/</uri><date-in-citation content-type="access-date">2019-10-01T00:00:00+03:00</date-in-citation></element-citation></ref><ref id="B7292678"><element-citation xmlns:xlink="http://www.w3.org/1999/xlink" publication-type="book" xlink:type="simple"><person-group person-group-type="author"><name name-style="western"><surname>Osada</surname><given-names>S</given-names></name><name name-style="western"><surname>Uémura</surname><given-names>Y</given-names></name><name name-style="western"><surname>Uehara</surname><given-names>J</given-names></name></person-group><year>1999</year><source>An illustrated checklist of the butterflies of Laos</source><publisher-name>P. D. R. Mokuyo-Sha</publisher-name><publisher-loc>Tokyo</publisher-loc><size units="page">58</size></element-citation></ref><ref id="B7292543"><element-citation xmlns:xlink="http://www.w3.org/1999/xlink" publication-type="book" xlink:type="simple"><person-group person-group-type="author"><name name-style="western"><surname>Ek-Amnuay</surname><given-names>P</given-names></name></person-group><year>2012</year><source>Butterflies of Thailand (2nd Edition)</source><publisher-name>Baan Lae Suan Amarin Printing and Publishing</publisher-name><publisher-loc>Bangkok</publisher-loc><size units="page">502-503</size></element-citation></ref><ref id="B7292670"><element-citation xmlns:xlink="http://www.w3.org/1999/xlink" publication-type="book" xlink:type="simple"><person-group person-group-type="author"><name name-style="western"><surname>Monastyrskii</surname><given-names>AL</given-names></name></person-group><year>2019</year><source>Butterflies of Vietnam, Volume 4 (Ⅱ): <tp:taxon-name><tp:taxon-name-part taxon-name-part-type="family">Nymphalidae</tp:taxon-name-part></tp:taxon-name>: <tp:taxon-name><tp:taxon-name-part taxon-name-part-type="subfamily">Limenitidinae</tp:taxon-name-part></tp:taxon-name>.</source><publisher-name>Labour-Social Publishing House</publisher-name><publisher-loc>Hanoi</publisher-loc><size units="page">006-195</size></element-citation></ref><ref id="B7292645"><element-citation xmlns:xlink="http://www.w3.org/1999/xlink" publication-type="website" xlink:type="simple"><person-group person-group-type="author"><name name-style="western"><surname>Inayoshi</surname><given-names>Y</given-names></name></person-group><article-title>Butterflies of Indochina, chiefly from Thailand, Laos, and Vietnam.</article-title><uri xlink:type="simple">http://http://yutaka.it-n.jp/</uri><date-in-citation content-type="access-date">2021-04-03T00:00:00+03:00</date-in-citation></element-citation></ref></ref-list></tp:taxon-treatment>
